# Supplementary material for: Phenotypic Characterization and Pulsed-Field Gel Electrophoresis and Random Amplified Polymorphic DNA-PCR Profiling of Erysipelothrix rhusiopathiae Isolated from Erysipelas in Domestic Geese in Poland (2008–2018)
Source: Vet Sci. 2025 Dec 15;12(12):1202. doi: 10.3390/vetsci12121202 (PMC12737714; doi:10.3390/vetsci12121202)
Supplement: Supplementary file 1 [file vetsci-12-01202-s001.zip]

Archive with 1 entries (1 files):
- vetsci-3877445-supplementary.pdf
